# Supplementary material for: High Grade of Amplification of Six Regions on Chromosome 2p in a Neuroblastoma Patient with Very Poor Outcome: The Putative New Oncogene TSSC1
Source: Cancers (Basel). 2021 Nov 18;13(22):5792. doi: 10.3390/cancers13225792 (PMC8616235; doi:10.3390/cancers13225792)
Supplement: Supplementary file 1 [file cancers-13-05792-s001.zip]

Archive with 1 entries (1 files):
- cancers-1414318-supplementary.pdf
